# Supplementary material for: Trade liberalization and total factor productivity in Brazil: A vecm modeling
Source: PLoS One. 2024 Nov 8;19(11):e0312599. doi: 10.1371/journal.pone.0312599 (PMC11548774; doi:10.1371/journal.pone.0312599)
Supplement: S1 Data — (XLSX) [file pone.0312599.s001.xlsx]

## Sheet: Feuil1
time	pt		pt	ct	ct	yt	yt	xt	xt	ht	ht
1991.12	68.585	0.2	13.717	0.035666	0.00713319	141.724	28.3447	311.521	62.3041	113.106	22.6212
1992.01	69.4735	0.3	20.8421	0.0448999	0.01347	140.282	42.0847	271.087	81.326	117.272	35.1815
1992.02	70.4062	0.4	28.1625	0.0545848	0.0218339	138.448	55.3792	273.474	109.39	118.015	47.2061
1992.03	70.6898	0.5	35.3449	0.0664515	0.0332258	138.649	69.3243	346.638	173.319	120.106	60.0529
1992.04	71.281	0.6	42.7686	0.0815559	0.0489336	139.83	83.898	353.126	211.876	118.093	70.8559
1992.05	72.402	0.7	50.6814	0.0999305	0.0699513	135.871	95.1096	357.871	250.51	120.759	84.5313
1992.06	72.8605	0.8	58.2884	0.122365	0.0978919	136.783	109.427	372.734	298.187	121.219	96.9752
1992.07	73.6562	0.9	66.2906	0.148184	0.133365	139.483	125.534	568.779	511.901	125.825	113.243
1992.08	73.2473	1	73.2473	0.182503	0.182503	140.693	140.693	379.332	379.332	121.526	121.526
1992.09	73.4429	1.1	80.7872	0.227052	0.249758	140.962	155.058	456.988	502.687	120.111	132.123
1992.10	74.9808	1.2	89.977	0.28713	0.344556	137.59	165.108	416.58	499.897	120.41	144.492
1992.11	74.0279	1.3	96.2363	0.349983	0.454978	138.133	179.573	508.753	661.378	118.136	153.577
1992.12	71.0253	1.4	99.4354	0.438494	0.613891	135.77	190.079	278.259	389.563	108.163	151.428
1993.01	72.6875	1.5	109.031	0.558729	0.838093	133.642	200.463	396.749	595.123	109.927	164.891
1993.02	72.639	1.6	116.222	0.69897	1.11835	136.121	217.793	426.969	683.15	107.8	172.481
1993.03	75.355	1.7	128.103	0.874831	1.48721	134.914	229.354	419.81	713.678	120.801	205.362
1993.04	74.7594	1.8	134.567	1.12626	2.02726	137.338	247.208	491.381	884.485	115.622	208.119
1993.05	75.7264	1.9	143.88	1.45445	2.76345	140.097	266.184	446.901	849.112	119.578	227.197
1993.06	75.9943	2	151.989	1.89849	3.79698	138.806	277.612	500.655	1001.31	119.971	239.942
1993.07	75.7353	2.1	159.044	2.48494	5.21836	136.781	287.239	361.655	759.475	123.019	258.341
1993.08	75.9103	2.2	167.003	3.32907	7.32395	136.54	300.389	393.018	864.639	122.268	268.99
1993.09	75.8405	2.3	174.433	4.46495	10.2694	137.699	316.707	398.326	916.149	118.554	272.675
1993.10	76.8061	2.4	184.335	6.03795	14.4911	139.332	334.397	452.377	1085.7	117.852	282.844
1993.11	77.0332	2.5	192.583	8.20195	20.5049	137.778	344.444	454.282	1135.7	116.814	292.035
1993.12	74.2911	2.6	193.157	11.3613	29.5395	135.548	352.424	287.467	747.415	111.539	290.001
1994.01	75.0667	2.7	202.68	15.94	43.0379	133.102	359.376	313.686	846.953	109.472	295.575
1994.02	74.2716	2.8	207.96	22.0274	61.6768	134.581	376.828	384.202	1075.76	107.847	301.972
1994.03	76.5636	2.9	222.034	31.2657	90.6706	132.766	385.02	416.8	1208.72	120.866	350.512
1994.04	74.4613	3	223.384	45.7167	137.15	134.597	403.791	393.039	1179.12	113.062	339.186
1994.05	75.618	3.1	234.416	66.335	205.638	136.247	422.367	487.661	1511.75	120.632	373.958
1994.06	75.9293	3.2	242.974	100	320	134.3	429.761	395.952	1267.05	117.202	375.046
1994.07	76.2918	3.3	251.763	106.95	352.935	141.874	468.186	429.827	1418.43	116.68	385.044
1994.08	78.6685	3.4	267.473	109.036	370.721	134.772	458.226	426.231	1449.18	122.344	415.968
1994.09	79.3067	3.5	277.573	109.93	384.754	128.921	451.222	431.966	1511.88	118.585	415.046
1994.10	79.995	3.6	287.982	113.414	408.292	123.922	446.119	392.628	1413.46	118.854	427.874
1994.11	80.4369	3.7	297.617	116.839	432.306	119.67	442.778	457.525	1692.84	120.352	445.304
1994.12	78.8998	3.8	299.819	118.3	449.54	117.694	447.239	324.063	1231.44	118.568	450.558
1995.01	79.4547	3.9	309.873	119.246	465.061	114.345	445.946	540.457	2107.78	117.61	458.678
1995.02	78.6105	4	314.442	120.82	483.282	113.575	454.302	618.363	2473.45	115.552	462.207
1995.03	81.3941	4.1	333.716	123.14	504.875	121.13	496.633	490.227	2009.93	127.044	520.881
1995.04	78.1353	4.2	328.168	126.391	530.843	123.37	518.156	672.642	2825.1	118.01	495.64
1995.05	78.9825	4.3	339.625	128.881	554.188	119.5	513.85	564.888	2429.02	126.312	543.142
1995.06	77.7389	4.4	342.051	132.309	582.16	119.549	526.015	517.764	2278.16	121.246	533.483
1995.07	76.9327	4.5	346.197	137.231	617.54	118.805	534.623	755.484	3399.68	118.199	531.894
1995.08	77.6414	4.6	357.15	139.194	640.29	117.487	540.442	655.093	3013.43	119.976	551.888
1995.09	76.5291	4.7	359.687	140.224	659.051	116.734	548.648	544.968	2561.35	111.203	522.656
1995.10	77.8671	4.8	373.762	142.299	683.035	116.903	561.136	464.449	2229.36	112.947	542.144
1995.11	77.675	4.9	380.608	143.964	705.423	114.973	563.366	656.45	3216.6	110.658	542.223
1995.12	75.5973	5	377.987	145.706	728.529	113.332	566.661	527.159	2635.79	102.202	511.012
1996.01	75.6054	5.1	385.588	148.358	756.624	114.403	583.454	468.175	2387.69	103.393	527.306
1996.02	76.4213	5.2	397.391	148.951	774.545	114.682	596.344	784.921	4081.59	102.793	534.521
1996.03	77.9363	5.3	413.062	149.294	791.256	115.187	610.494	555.766	2945.56	107.611	570.337
1996.04	77.1061	5.4	416.373	151.712	819.246	114.472	618.151	574.416	3101.85	106.656	575.944
1996.05	78.3762	5.5	431.069	153.745	845.598	113.271	622.989	593.688	3265.28	109.767	603.718
1996.06	77.5252	5.6	434.141	155.913	873.112	112.301	628.888	461.422	2583.96	104.071	582.8
1996.07	78.8368	5.7	449.37	157.955	900.346	112.162	639.326	721.207	4110.88	110.322	628.837
1996.08	79.1389	5.8	459.006	158.492	919.256	113.16	656.327	542.528	3146.66	109.828	637.005
1996.09	79.3705	5.9	468.286	158.603	935.76	113.605	670.272	395.807	2335.26	106.905	630.741
1996.10	79.9226	6	479.536	159.523	957.14	113.464	680.784	470.966	2825.8	109.144	654.864
1996.11	80.0263	6.1	488.16	160.066	976.4	114.225	696.774	537.488	3278.67	106	646.602
1996.12	77.9642	6.2	483.378	160.338	994.094	113.762	705.324	677.815	4202.45	98.0934	608.179
1997.01	77.9365	6.3	491	162.31	1022.55	99.3376	625.827	383.777	2417.8	100.675	634.253
1997.02	76.733	6.4	491.091	162.326	1038.89	97.8854	626.467	462.736	2961.51	96.7484	619.19
1997.03	78.2706	6.5	508.759	162.667	1057.34	97.579	634.263	448.902	2917.86	102.515	666.348
1997.04	78.9793	6.6	521.263	163.708	1080.47	97.3202	642.313	383.111	2528.53	103.89	685.675
1997.05	79.0618	6.7	529.714	164.608	1102.88	98.6427	660.906	356.418	2388	103.515	693.551
1997.06	78.9261	6.8	536.697	166.946	1135.23	98.9692	672.991	472.052	3209.95	104.914	713.418
1997.07	79.5971	6.9	549.22	167.13	1153.19	98.3348	678.51	414.745	2861.74	106.915	737.712
1997.08	79.2407	7	554.685	165.859	1161.02	97.8763	685.134	412.923	2890.46	104.807	733.647
1997.09	80.2598	7.1	569.845	165.876	1177.72	99.1267	703.8	551.472	3915.45	105.925	752.065
1997.10	80.232	7.2	577.67	166.241	1196.93	99.9582	719.699	382.045	2750.73	108.259	779.466
1997.11	79.4478	7.3	579.969	167.122	1219.99	100.21	731.53	640.481	4675.51	100.579	734.228
1997.12	75.6569	7.4	559.861	168.075	1243.75	97.9416	724.768	343.064	2538.68	91.7101	678.655
1998.01	77.4032	7.5	580.524	168.478	1263.59	96.2758	722.068	395.747	2968.1	91.9601	689.701
1998.02	77.3714	7.6	588.023	168.208	1278.38	97.296	739.45	373.614	2839.47	91.0125	691.695
1998.03	78.8411	7.7	607.076	167.821	1292.23	96.8245	745.549	426.221	3281.9	99.2463	764.197
1998.04	78.2696	7.8	610.503	168.862	1317.12	97.5662	761.016	496.82	3875.19	95.6613	746.158
1998.05	79.3235	7.9	626.656	169.74	1340.95	97.8367	772.91	495.023	3910.69	97.769	772.375
1998.06	78.9831	8	631.865	170.063	1360.5	97.1919	777.535	449.798	3598.38	98.072	784.576
1998.07	79.5106	8.1	644.036	168.753	1366.9	98.0897	794.527	485.72	3934.33	99.4123	805.24
1998.08	79.491	8.2	651.826	167.066	1369.94	99.4086	815.15	524.562	4301.41	98.1366	804.72
1998.09	79.2954	8.3	658.152	165.963	1377.49	103.02	855.062	622.804	5169.27	96.9378	804.584
1998.10	78.8202	8.4	662.09	165.996	1394.37	106.626	895.656	475.761	3996.39	95.7409	804.223
1998.11	77.7767	8.5	661.102	165.266	1404.76	106.6	906.097	823.943	7003.52	92.0674	782.573
1998.12	73.6616	8.6	633.49	165.067	1419.58	107.976	928.597	462.495	3977.46	83.4322	717.517
1999.01	73.8175	8.7	642.212	165.893	1443.27	133.288	1159.6	564.427	4910.51	82.0792	714.089
1999.02	74.9515	8.8	659.573	168.232	1480.44	165.15	1453.32	816.287	7183.32	79.894	703.067
1999.03	77.9627	8.9	693.868	169.174	1505.65	160.013	1424.12	695.912	6193.62	89.4861	796.426
1999.04	77.7896	9	700.106	169.969	1529.72	142.245	1280.21	888.76	7998.84	84.8279	763.451
1999.05	80.2026	9.1	729.844	169.34	1541	140.829	1281.54	896.584	8158.91	87.5891	797.061
1999.06	78.6676	9.2	723.742	169.205	1556.68	145.871	1342.01	910.921	8380.48	87.9839	809.452
1999.07	78.4049	9.3	729.166	171.049	1590.76	147.305	1369.93	902.943	8397.37	89.2279	829.82
1999.08	78.9732	9.4	742.348	172.315	1619.76	155.171	1458.61	886.886	8336.73	90.0041	846.039
1999.09	79.0981	9.5	751.432	173.883	1651.89	156.379	1485.6	854.872	8121.28	88.7855	843.462
1999.10	79.7757	9.6	765.847	175.848	1688.14	162.244	1557.54	873.977	8390.18	88.3318	847.985
1999.11	80.2822	9.7	778.737	178.45	1730.97	155.952	1512.73	1069.2	10371.3	88.4992	858.442
1999.12	78.6421	9.8	770.693	179.325	1757.38	147.408	1444.6	803.63	7875.58	83.6291	819.565
2000.01	78.4081	9.9	776.24	180.347	1785.43	143.715	1422.77	750.852	7433.44	82.774	819.462
2000.02	80.2825	10	802.825	179.932	1799.32	139.887	1398.87	898.427	8984.27	87.3092	873.092
2000.03	80.4376	10.1	812.42	180.346	1821.49	137.03	1384	865.568	8742.23	90.1772	910.79
2000.04	79.856	10.2	814.531	180.508	1841.18	138.048	1408.09	966.782	9861.18	87.1927	889.366
2000.05	80.9112	10.3	833.385	180.562	1859.79	140.238	1444.45	981.913	10113.7	92.6028	953.809
2000.06	80.4752	10.4	836.942	180.887	1881.23	140.747	1463.77	973.279	10122.1	91.9236	956.006
2000.07	80.9517	10.5	849.993	183.42	1925.91	137.509	1443.85	1153.97	12116.7	92.1284	967.348
2000.08	81.8376	10.6	867.479	186.263	1974.39	135.071	1431.75	1196.07	12678.4	95.7142	1014.57
2000.09	81.2124	10.7	868.973	186.766	1998.39	135.426	1449.06	978.069	10465.3	91.2587	976.468
2000.10	81.9383	10.8	884.934	186.784	2017.27	137.111	1480.79	1125.92	12160	93.2092	1006.66
2000.11	82.1974	10.9	895.952	186.691	2034.93	141.669	1544.19	1531.3	16691.2	91.8894	1001.59
2000.12	79.9584	11	879.542	187.176	2058.94	144.574	1590.31	749.229	8241.52	86.7293	954.022
2001.01	80.3601	11.1	891.997	187.888	2085.55	144.591	1604.96	877.676	9742.21	88.5947	983.401
2001.02	80.424	11.2	900.749	188.094	2106.66	146.777	1643.91	1095.45	12269.1	87.4379	979.305
2001.03	81.8834	11.3	925.282	189.054	2136.31	151.231	1708.91	974.733	11014.5	95.396	1077.97
2001.04	81.0305	11.4	923.748	190.207	2168.36	156.761	1787.07	961.558	10961.8	91.0134	1037.55
2001.05	81.803	11.5	940.735	190.53	2191.1	163.002	1874.52	1221.34	14045.5	96.8076	1113.29
2001.06	80.713	11.6	936.271	192.15	2228.94	166.102	1926.78	907.314	10524.8	93.3179	1082.49
2001.07	80.1532	11.7	937.792	194.475	2275.35	170.068	1989.8	1144.74	13393.4	94.1704	1101.79
2001.08	80.7427	11.8	952.764	196.711	2321.19	175.098	2066.16	1126.28	13290.1	95.7686	1130.07
2001.09	80.2745	11.9	955.267	197.341	2348.35	186.62	2220.78	1178.9	14028.9	90.3395	1075.04
2001.10	80.7231	12	968.677	198.801	2385.61	188.236	2258.83	1085.22	13022.7	94.44	1133.28
2001.11	80.0987	12.1	969.194	200.014	2420.17	171.199	2071.5	1480.8	17917.7	90.6847	1097.29
2001.12	76.6717	12.2	935.395	200.514	2446.27	157.958	1927.09	810.367	9886.47	83.6574	1020.62
2002.01	79.1239	12.3	973.224	201.657	2480.38	156.487	1924.78	886.791	10907.5	87.8561	1080.63
2002.02	79.3776	12.4	984.282	202.181	2507.04	158.167	1961.28	1566.78	19428.1	86.25	1069.5
2002.03	81.2769	12.5	1015.96	202.322	2529.03	153.561	1919.51	1092.87	13660.8	91.6308	1145.38
2002.04	81.7484	12.6	1030.03	202.444	2550.79	151.924	1914.24	1212.78	15281	95.1241	1198.56
2002.05	81.3082	12.7	1032.61	202.565	2572.58	164.326	2086.95	1369.53	17393	95.1017	1207.79
2002.06	80.6683	12.8	1032.55	203.193	2600.87	180.661	2312.47	1121.07	14349.7	92.8979	1189.09
2002.07	81.463	12.9	1050.87	204.555	2638.76	194.974	2515.16	1357.65	17513.7	96.5335	1245.28
2002.08	82.0591	13	1066.77	206.621	2686.07	203.731	2648.51	1736.41	22573.3	96.4278	1253.56
2002.09	81.6043	13.1	1069.02	208.191	2727.3	217.095	2843.95	1437.98	18837.5	93.7833	1228.56
2002.10	82.5083	13.2	1089.11	210.856	2783.3	243.314	3211.75	1675.06	22110.8	97.9172	1292.51
2002.11	81.3883	13.3	1082.46	216.444	2878.7	223.406	2971.3	1801.32	23957.5	93.8328	1247.98
2002.12	79.6149	13.4	1066.84	220.404	2953.42	222.135	2976.61	1179.86	15810.2	86.6123	1160.6
2003.01	79.5	13.5	1073.25	225.231	3040.62	208.485	2814.54	1272.92	17184.4	88.6	1196.1
2003.02	79.2	13.6	1077.12	228.857	3112.46	215.647	2932.8	1573.28	21396.5	88.1	1198.16
2003.03	79.8	13.7	1093.26	230.391	3156.36	204.932	2807.57	1310.5	17953.8	90.3	1237.11
2003.04	79.3	13.8	1094.34	231.704	3197.52	183.588	2533.51	1428.02	19706.7	91.5	1262.7
2003.05	80.2	13.9	1114.78	232.422	3230.67	176.373	2451.58	1772.97	24644.3	96	1334.4
2003.06	79.6	14	1114.4	232.05	3248.71	172.725	2418.15	1461.16	20456.3	92.8	1299.2
2003.07	79.2	14.1	1116.72	231.865	3269.3	171.269	2414.9	1505.58	21228.7	96.6	1362.06
2003.08	79.9	14.2	1134.58	233.326	3313.22	177.202	2516.26	1759.14	24979.8	94.3	1339.06
2003.09	80.6	14.3	1152.58	235.286	3364.58	172.88	2472.18	1469.19	21009.4	97.3	1391.39
2003.10	80.7	14.4	1162.08	236.768	3409.46	171.466	2469.12	1411.89	20331.2	100.2	1442.88
2003.11	80.2	14.5	1162.9	237.407	3442.4	174.439	2529.36	1939.97	28129.6	94.5	1370.25
2003.12	78.5	14.6	1146.1	238.404	3480.7	177.697	2594.38	726.76	10610.7	87.1	1271.66
2004.01	78.9	14.7	1159.83	239.954	3527.32	174.396	2563.62	822.665	12093.2	88	1293.6
2004.02	79.1	14.8	1170.68	240.41	3558.07	179.09	2650.54	1045.33	15470.9	87.8	1299.44
2004.03	81.3	14.9	1211.37	240.698	3586.4	175.325	2612.34	815.453	12150.3	97.5	1452.75
2004.04	81.1	15	1216.5	241.396	3620.94	174.011	2610.16	732.165	10982.5	93.3	1399.5
2004.05	81.6	15.1	1232.16	242.772	3665.86	184.219	2781.71	1170.37	17672.6	97.9	1478.29
2004.06	82.4	15.2	1252.48	245.006	3724.09	186.164	2829.69	750.509	11407.7	99.5	1512.4
2004.07	82.9	15.3	1268.37	246.451	3770.7	180.268	2758.1	844.085	12914.5	101.8	1557.54
2004.08	83.5	15.4	1285.9	248.891	3832.92	177.482	2733.23	1107.51	17055.6	104.1	1603.14
2004.09	83.8	15.5	1298.9	249.414	3865.91	171.519	2658.55	876.952	13592.8	103	1596.5
2004.10	83.8	15.6	1307.28	250.96	3914.98	171.082	2668.89	920.712	14363.1	102.8	1603.68
2004.11	83	15.7	1303.1	252.366	3962.14	169.478	2660.8	1375.24	21591.3	102.4	1607.68
2004.12	81.3	15.8	1284.54	254.056	4014.09	166.301	2627.55	732.714	11576.9	95.5	1508.9
2005.01	81	15.9	1287.9	255.479	4062.12	162.79	2588.36	728.952	11590.3	91.1	1448.49
2005.02	81.1	16	1297.6	256.399	4102.38	156.899	2510.39	1250.84	20013.4	91.9	1470.4
2005.03	82.6	16.1	1329.86	258.424	4160.63	163.253	2628.37	1002.18	16135.1	100.2	1613.22
2005.04	81.9	16.2	1326.78	260.569	4221.22	153.847	2492.33	1117.5	18103.5	100.1	1621.62
2005.05	82.2	16.3	1339.86	261.481	4262.15	144.633	2357.52	1222.67	19929.5	103.8	1691.94
2005.06	82.4	16.4	1351.36	260.958	4279.72	140.662	2306.86	1195.5	19606.1	104.6	1715.44
2005.07	81.9	16.5	1351.35	261.741	4318.73	138.301	2281.96	1171.97	19337.5	103	1699.5
2005.08	82.7	16.6	1372.82	261.218	4336.21	139.573	2316.91	1322.18	21948.2	106.6	1769.56
2005.09	81.8	16.7	1366.06	262.367	4381.53	136.349	2277.03	1283.62	21436.5	102.5	1711.75
2005.10	82.6	16.8	1387.68	264.02	4435.54	132.605	2227.76	1355.26	22768.4	102.1	1715.28
2005.11	82.7	16.9	1397.63	264.786	4474.88	128.234	2167.15	1831.09	30945.4	101.1	1708.59
2005.12	80.3	17	1365.1	265.553	4514.41	132.674	2255.45	774.477	13166.1	93.5	1589.5
2006.01	79.5	17.1	1359.45	266.881	4563.67	133.108	2276.15	1092.4	18680	91.6	1566.36
2006.02	80.3	17.2	1381.16	266.801	4588.98	126.073	2168.45	1352.47	23262.5	92	1582.4
2006.03	81.3	17.3	1406.49	267.175	4622.12	125.44	2170.12	1206.69	20875.8	100.7	1742.11
2006.04	80.1	17.4	1393.74	267.202	4649.31	125.355	2181.17	1414.27	24608.4	95.4	1659.96
2006.05	82.8	17.5	1449	266.614	4665.74	130.231	2279.05	1396.52	24439.1	103.6	1813
2006.06	82.3	17.6	1448.48	265.787	4677.85	133.513	2349.84	1144	20134.4	101.9	1793.44
2006.07	81.9	17.7	1449.63	266.353	4714.45	130.593	2311.49	1818.61	32189.3	102.6	1816.02
2006.08	83	17.8	1477.4	266.674	4746.8	129.759	2309.72	1709.75	30433.6	107.1	1906.38
2006.09	83	17.9	1485.7	267.335	4785.3	130.068	2328.22	1622.8	29048.1	102.9	1841.91
2006.10	83.3	18	1499.4	268.367	4830.61	128.041	2304.74	1562.15	28118.8	105.5	1899
2006.11	83.1	18.1	1504.11	269.488	4877.73	129.269	2339.77	1974.49	35738.3	103.2	1867.92
2006.12	80.7	18.2	1468.74	272.295	4955.77	129.701	2360.56	1071.99	19510.3	93.5	1701.7
2007.01	80.3	18.3	1469.49	274.105	5016.13	127.734	2337.54	1662.37	30421.4	94.6	1731.18
2007.02	80.7	18.4	1484.88	275.021	5060.38	125.433	2307.96	1654.29	30438.9	94.9	1746.16
2007.03	82.5	18.5	1526.25	275.329	5093.58	125.523	2322.17	1467.66	27151.7	102.7	1899.95
2007.04	81.6	18.6	1517.76	276.229	5137.85	123.358	2294.46	1506.59	28022.7	100.8	1874.88
2007.05	83.4	18.7	1559.58	277.232	5184.24	120.83	2259.51	1521.81	28457.9	107.8	2015.86
2007.06	82.8	18.8	1556.64	278.749	5240.48	117.533	2209.62	1435.39	26985.3	105.4	1981.52
2007.07	83.1	18.9	1570.59	279.515	5282.84	115.524	2183.39	1798.55	33992.6	107.5	2031.75
2007.08	84.4	19	1603.6	279.707	5314.44	119.882	2277.77	1568.93	29809.7	111.1	2110.9
2007.09	83.8	19.1	1600.58	280.366	5354.98	117.108	2236.76	1667.94	31857.6	106.3	2030.33
2007.10	85	19.2	1632	280.592	5387.36	112.662	2163.1	1772.37	34029.6	112	2150.4
2007.11	84.8	19.3	1636.64	281.915	5440.96	112.052	2162.61	1627.17	31404.3	108	2084.4
2007.12	82.1	19.4	1592.74	284.227	5514	112.082	2174.39	844.188	16377.2	98	1901.2
2008.01	82.4	19.5	1606.8	285.704	5571.22	111.877	2181.6	985.075	19209	101.6	1981.2
2008.02	82.7	19.6	1620.92	286.246	5610.42	109.786	2151.81	1226.18	24033.1	103	2018.8
2008.03	83.2	19.7	1639.04	287.142	5656.71	111.047	2187.62	1241.32	24454.1	107.1	2109.87
2008.04	83.4	19.8	1651.32	288.686	5715.99	110.25	2182.95	1359.57	26919.6	110.8	2193.84
2008.05	84	19.9	1671.6	292.233	5815.44	107.218	2133.63	1187.1	23623.3	111.5	2218.85
2008.06	84.1	20	1682	295.028	5900.56	104.081	2081.63	1464.3	29286	112.8	2256
2008.07	84.7	20.1	1702.47	296.357	5956.78	102.787	2066.02	1411.76	28376.4	116	2331.6
2008.08	84.4	20.2	1704.88	297.482	6009.13	101.751	2055.37	1205.56	24352.2	115.3	2329.06
2008.09	85.1	20.3	1727.53	298.61	6061.79	111.118	2255.69	1639.23	33276.3	117	2375.1
2008.10	85	20.4	1734	300.097	6121.98	126.949	2589.76	1488	30355.2	118.5	2417.4
2008.11	82.9	20.5	1699.45	301.262	6175.86	128.093	2625.91	2123.85	43539	109.8	2250.9
2008.12	78.1	20.6	1608.86	301.744	6215.93	137.053	2823.3	987.461	20341.7	93.6	1928.16
2009.01	77	20.7	1593.9	303.146	6275.13	130.735	2706.22	1099.71	22764.1	93.1	1927.17
2009.02	77.2	20.8	1605.76	303.973	6322.63	128.498	2672.76	1235.8	25704.7	94.1	1957.28
2009.03	78.9	20.9	1649.01	305.192	6378.5	128.876	2693.51	1273.61	26618.4	99.9	2087.91
2009.04	79.5	21	1669.5	306.144	6429.01	124.03	2604.64	1342.4	28190.3	98.2	2062.2
2009.05	80.7	21.1	1702.77	307.162	6481.13	117.662	2482.66	1214.9	25634.5	101.4	2139.54
2009.06	80.5	21.2	1706.6	307.548	6520.02	112.909	2393.66	1146.1	24297.3	102.1	2164.52
2009.07	81.3	21.3	1731.69	308.567	6572.48	111.581	2376.68	1067.98	22748.1	105.2	2240.76
2009.08	81.9	21.4	1752.66	310.035	6634.75	107.526	2301.06	1202.48	25733.1	104	2225.6
2009.09	82.6	21.5	1775.9	310.537	6676.54	107.009	2300.7	1163.12	25007.1	104.9	2255.35
2009.10	83.7	21.6	1807.92	311.325	6724.61	103.247	2230.13	1256.42	27138.7	107.6	2324.16
2009.11	83.3	21.7	1807.61	312.214	6775.05	103.024	2235.62	1571.36	34098.4	105.5	2289.35
2009.12	81.1	21.8	1767.98	312.762	6818.2	103.732	2261.36	718.182	15656.4	99.1	2160.38
2010.01	79.8	21.9	1747.62	316.938	6940.95	104.368	2285.66	913.131	19997.6	96.8	2119.92
2010.02	79.8	22	1755.6	319.288	7024.34	105.926	2330.37	1213.52	26697.5	99.4	2186.8
2010.03	82.8	22.1	1829.88	320.359	7079.93	102.253	2259.78	1069.57	23637.5	110.7	2446.47
2010.04	83.6	22.2	1855.92	321.612	7139.79	99.9942	2219.87	920.598	20437.3	107.5	2386.5
2010.05	84.4	22.3	1882.12	322.317	7187.68	100.156	2233.48	1326.99	29591.9	111.9	2495.37
2010.06	83.9	22.4	1879.36	322.45	7222.87	98.9715	2216.96	1168.97	26185	111.1	2488.64
2010.07	84.3	22.5	1896.75	323.002	7267.55	99.0338	2228.26	875.95	19708.9	114	2565
2010.08	84.8	22.6	1916.48	323.548	7312.19	99.5502	2249.83	1078.46	24373.3	115.6	2612.56
2010.09	84.5	22.7	1918.15	325.267	7383.56	97.7618	2219.19	1113.03	25265.7	113.3	2571.91
2010.10	85	22.8	1938	328.641	7493.01	97.8393	2230.74	1176.12	26815.5	113.3	2583.24
2010.11	85	22.9	1946.5	330.991	7579.69	98.1953	2248.67	1767.29	40471	112.9	2585.41
2010.12	81.7	23	1879.1	332.774	7653.81	95.9509	2206.87	739.917	17018.1	102.8	2364.4
2011.01	81.6	23.1	1884.96	336.587	7775.17	95.1042	2196.91	1035.58	23921.9	101.4	2342.34
2011.02	82.3	23.2	1909.36	338.595	7855.4	95.5767	2217.38	1360.17	31556	106.5	2470.8
2011.03	83.3	23.3	1940.89	339.776	7916.78	95.7328	2230.57	964.541	22473.8	111	2586.3
2011.04	82.9	23.4	1939.86	342.159	8006.51	92.5217	2165.01	1221.22	28576.5	108.3	2534.22
2011.05	84	23.5	1974	343.23	8065.91	93.7009	2201.97	1361.07	31985.1	115.2	2707.2
2011.06	83.6	23.6	1972.96	343.272	8101.22	92.256	2177.24	1004.97	23717.3	112.1	2645.56
2011.07	83.6	23.7	1981.32	344.316	8160.29	91.4067	2166.34	1538.91	36472.3	113.7	2694.69
2011.08	84.6	23.8	2013.48	345.671	8226.98	93.3137	2220.87	1243.55	29596.4	117.7	2801.26
2011.09	84	23.9	2007.6	346.535	8282.18	100.142	2393.39	1175.15	28086	113	2700.7
2011.10	84.2	24	2020.8	347.869	8348.86	100.788	2418.92	1138.52	27324.6	111.8	2683.2
2011.11	83.7	24.1	2017.17	349.963	8434.11	100.768	2428.51	1569.74	37830.8	110.3	2658.23
2011.12	80.4	24.2	1945.68	352.098	8520.76	101.932	2466.75	733.133	17741.8	102.2	2473.24
2012.01	78.9	24.3	1917.27	354.42	8612.41	99.3758	2414.83	1042.32	25328.4	101	2454.3
2012.02	80.9	24.4	1973.96	354.185	8642.12	96.468	2353.82	1463.6	35711.7	103.8	2532.72
2012.03	82.1	24.5	2011.45	354.705	8690.27	100.64	2465.69	1243.35	30462.1	111.3	2726.85
2012.04	81.5	24.6	2004.9	356.361	8766.48	103.411	2543.92	1431.47	35214.3	106	2607.6
2012.05	82.7	24.7	2042.69	357.598	8832.66	108.657	2683.84	1433.56	35408.9	112.2	2771.34
2012.06	82	24.8	2033.6	358.413	8888.64	110.432	2738.7	1321.52	32773.7	108.1	2680.88
2012.07	82.6	24.9	2056.74	358.894	8936.47	108.835	2710	1501.54	37388.4	111	2763.9
2012.08	83.3	25	2082.5	359.855	8996.38	109.444	2736.11	1345.33	33633.3	114.8	2870
2012.09	83.2	25.1	2088.32	361.824	9081.77	110.637	2776.99	1358.35	34094.6	107.8	2705.78
2012.10	84	25.2	2116.8	364.725	9191.08	110.787	2791.82	1389.54	35016.4	113.6	2862.72
2012.11	83.6	25.3	2115.08	367.192	9289.97	111.725	2826.63	1542.35	39021.6	109.8	2777.94
2012.12	80.7	25.4	2049.78	370.051	9399.29	112.443	2856.04	1043.57	26506.7	98.8	2509.52
2013.01	81.8	25.5	2085.9	374.3	9544.66	109.426	2790.36	1081.63	27581.6	102.4	2611.2
2013.02	81.3	25.6	2081.28	375.129	9603.29	106.088	2715.84	1509.55	38644.4	101.6	2600.96
2013.03	82.2	25.7	2112.54	374.473	9623.96	105.018	2698.97	1495.99	38447	107.9	2773.03
2013.04	83.1	25.8	2143.98	375.505	9688.02	105.597	2724.4	1101.21	28411.2	112	2889.6
2013.05	83	25.9	2149.7	375.87	9735.04	106.548	2759.59	1578.84	40891.9	110.9	2872.31
2013.06	82.3	26	2139.8	377.061	9803.59	113.466	2950.11	1071.15	27850	108.2	2813.2
2013.07	82.9	26.1	2163.69	376.566	9828.38	117.519	3067.25	1362.01	35548.5	111.5	2910.15
2013.08	83.3	26.2	2182.46	377.412	9888.19	122.799	3217.33	1101.67	28863.9	113.3	2968.46
2013.09	83	26.3	2182.9	378.354	9950.7	119.244	3136.12	1360.18	35772.9	109.6	2882.48
2013.10	84	26.4	2217.6	380.178	10036.7	115.452	3047.93	1214.96	32075.1	114.6	3025.44
2013.11	83.2	26.5	2204.8	381.93	10121.2	119.838	3175.71	1496.08	39646.2	109.5	2901.75
2013.12	79.8	26.6	2122.68	384.407	10225.2	122.024	3245.83	919.712	24464.3	98.1	2609.46
2014.01	80.8	26.7	2157.36	388.016	10360	123.191	3289.2	805.169	21498	101.4	2707.38
2014.02	81.4	26.8	2181.52	390.035	10452.9	122.805	3291.19	983.882	26368	104	2787.2
2014.03	80.8	26.9	2173.52	392.92	10569.5	118.946	3199.65	1195.58	32161.2	105.7	2843.33
2014.04	81.1	27	2189.7	395.019	10665.5	113.539	3065.55	1243.25	33567.7	106.1	2864.7
2014.05	81.4	27.1	2205.94	396.009	10731.8	112.341	3044.45	1115.04	30217.5	108.3	2934.93
2014.06	80	27.2	2176	396.164	10775.7	112.607	3062.92	1158.9	31522.1	101.5	2760.8
2014.07	81.8	27.3	2233.14	396.808	10832.9	112.371	3067.72	1068.42	29168	108	2948.4
2014.08	81.8	27.4	2241.32	398.147	10909.2	113.657	3114.19	1009.58	27662.6	106.2	2909.88
2014.09	82.3	27.5	2263.25	398.966	10971.6	115.355	3172.25	1082.8	29777.1	106.4	2926
2014.10	82.6	27.6	2279.76	400.449	11052.4	119.847	3307.77	1241.42	34263.2	108.3	2989.08
2014.11	82	27.7	2271.4	403.218	11169.1	122.524	3393.92	1378.58	38186.6	102.1	2828.17
2014.12	78.7	27.8	2187.86	404.409	11242.6	124.606	3464.05	739.882	20568.7	90.5	2515.9
2015.01	79.6	27.9	2220.84	410.966	11466	120.405	3359.29	691.224	19285.2	92.2	2572.38
2015.02	78.8	28	2206.4	415.981	11647.5	126.878	3552.58	746.062	20889.7	92.8	2598.4
2015.03	80.6	28.1	2264.86	418.878	11770.5	137.56	3865.45	476.267	13383.1	98.8	2776.28
2015.04	80.5	28.2	2270.1	423.494	11942.5	132.962	3749.52	415.891	11728.1	95.8	2701.56
2015.05	79.8	28.3	2258.34	426.099	12058.6	133.488	3777.72	608.048	17207.8	97.4	2756.42
2015.06	79	28.4	2243.6	428.083	12157.6	134.312	3814.45	747.421	21226.7	96.3	2734.92
2015.07	78.8	28.5	2245.8	431.705	12303.6	137.389	3915.58	625.704	17832.6	96.1	2738.85
2015.08	78.3	28.6	2239.38	434.138	12416.4	148.167	4237.58	945.113	27030.2	95	2717
2015.09	78.3	28.7	2247.21	437.024	12542.6	163.69	4697.9	1045.76	30013.3	93.2	2674.84
2015.10	79.1	28.8	2278.08	440.865	12696.9	161.973	4664.84	910.304	26216.8	94.2	2712.96
2015.11	78.3	28.9	2262.87	445.527	12875.7	153.675	4441.22	1347.53	38943.7	90	2601
2015.12	75.6	29	2192.4	449.179	13026.2	155.732	4516.22	637.071	18475.1	79.8	2314.2
2016.01	76	29.1	2211.6	455.314	13249.6	159.1	4629.8	876.513	25506.5	81	2357.1
2016.02	76.5	29.2	2233.8	459.362	13413.4	156.464	4568.74	964.367	28159.5	83.4	2435.28
2016.03	77.4	29.3	2267.82	463.832	13590.3	146.646	4296.73	857.979	25138.8	88.7	2598.91
2016.04	77.31	29.4	2272.91	465.963	13699.3	141.764	4167.85	1024.19	30111.1	87.6	2575.44
2016.05	77.38	29.5	2282.71	468.614	13824.1	138.76	4093.42	1106.39	32638.6	88.3	2604.85
2016.06	77.29	29.6	2287.78	471.651	13960.9	133.41	3948.95	941.6	27871.4	89	2634.4
2016.07	76.66	29.7	2276.8	473.289	14056.7	126.33	3752.01	1164.29	34579.4	89	2643.3
2016.08	77.65	29.8	2313.97	473.79	14118.9	124.393	3706.91	1165.58	34734.3	90	2682
2016.09	77.43	29.9	2315.16	473.129	14146.6	126.159	3772.16	1058.76	31657.1	87.8	2625.22
2016.10	77.5	30	2325	474.426	14232.8	122.383	3671.48	1138.99	34169.7	86.5	2595
2016.11	77.06	30.1	2319.51	475.142	14301.8	125.533	3778.54	1616.18	48647.1	85.4	2570.54
2016.12	74.78	30.2	2258.36	478.55	14452.2	124.363	3755.78	721.404	21786.4	79.1	2388.82
2017.01	75.79	30.3	2296.44	480.096	14546.9	119.187	3611.36	965.051	29241	78.9	2390.67
2017.02	75.12	30.4	2283.65	479.7	14582.9	116.65	3546.17	1243.63	37806.3	80	2432
2017.03	76.74	30.5	2340.57	480.352	14650.7	117.265	3576.59	1134.96	34616.3	85.9	2619.95
2017.04	76.21	30.6	2332.03	483.267	14788	118.22	3617.52	1265.52	38724.9	82.5	2524.5
2017.05	77.81	30.7	2388.77	483.031	14829.1	121.188	3720.46	1412.53	43364.8	87.7	2692.39
2017.06	77.06	30.8	2373.45	483.278	14885	125.79	3874.33	1179.1	36316.2	85.8	2642.64
2017.07	77.68	30.9	2400.31	483.217	14931.4	123.329	3810.88	1483.86	45851.3	86.1	2660.49
2017.08	78.54	31	2434.74	483.684	14994.2	123.041	3814.28	1318.76	40881.4	89.1	2762.1
2017.09	78.33	31.1	2436.06	483.773	15045.4	123.66	3845.83	1353.07	42080.5	86.2	2680.82
2017.10	79.09	31.2	2467.61	485.333	15142.4	124.507	3884.61	1389.99	43367.7	87.1	2717.52
2017.11	78.84	31.3	2467.69	486.735	15234.8	127.056	3976.85	1956.53	61239.4	85.6	2679.28
2017.12	75.63	31.4	2374.78	489.404	15367.3	128.737	4042.34	1068.68	33556.4	78.7	2471.18
2018.01	76.44	31.5	2407.86	491.67	15487.6	128.291	4041.18	1122.82	35368.9	80.2	2526.3
2018.02	76.49	31.6	2417.08	489.621	15472	131.137	4143.94	1405.63	44417.9	80.6	2546.96
2018.03	78.05	31.7	2474.18	489.637	15521.5	132.208	4190.99	1342.08	42544	85.2	2700.84
2018.04	78.1	31.8	2483.58	489.51	15566.4	137.373	4368.47	1523.24	48439.2	85.8	2728.44
2018.05	76.4	31.9	2437.16	490.463	15645.8	143.315	4571.74	2021.94	64499.9	86.9	2772.11
2018.06	77.35	32	2475.2	495.417	15853.4	145.35	4651.21	1347.09	43107	86.1	2755.2
2018.07	78.06	32.1	2505.73	496.548	15939.2	145.986	4686.14	1647.07	52870.9	87	2792.7
2018.08	79.15	32.2	2548.63	498.595	16054.7	148.954	4796.32	1571.43	50600	89.5	2881.9
2018.09	78.2	32.3	2525.86	500.523	16166.9	155.566	5024.79	1902.63	61455	84.7	2735.81
2018.10	78.8	32.4	2553.12	502.929	16294.9	140.63	4556.4	1405.81	45548.4	88.2	2857.68
2018.11	78.1	32.5	2538.25	503.706	16370.4	141.398	4595.43	1877.63	61022.9	85.3	2772.25
2018.12	75.1	32.6	2448.26	504.177	16436.2	145.143	4731.67	1224.87	39930.7	77.1	2513.46
2019.01	76	32.7	2485.2	507.094	16582	140.559	4596.29	1028.64	33636.5	80.2	2622.54
2019.02	76.2	32.8	2499.36	509.85	16723.1	140.776	4617.44	1345.07	44118.4	82.8	2715.84
2019.03	77.1	32.9	2536.59	512.454	16859.7	144.418	4751.35	1525.27	50181.4	83.5	2747.15
2019.04	77.7	33	2564.1	513.925	16959.5	145.599	4804.75	1412.22	46603.2	85.6	2824.8
2019.05	78.6	33.1	2601.66	513.836	17008	147.727	4889.75	1403.08	46441.8	87.9	2909.49
2019.06	77.4	33.2	2569.68	514.631	17085.7	142.63	4735.32	78	2589.6	83.1	2758.92
2019.07	78.1	33.3	2600.73	515.371	17161.9	140.264	4670.79	77.8	2590.74	86.4	2877.12
2019.08	78.6	33.4	2625.24	517.073	17270.2	147.048	4911.41	77.3	2581.82	87.7	2929.18
2019.09	78.5	33.5	2629.75	517.081	17322.2	150.543	5043.2	76.9	2576.15	84.9	2844.15
2019.10	79.2	33.6	2661.12	517.931	17402.5	150.477	5056.02	76.8	2580.48	87.8	2950.08
2019.11	79.1	33.7	2665.67	521.464	17573.3	152.529	5140.22	76.6	2581.42	84.5	2847.65
2019.12	75.4	33.8	2548.52	526.364	17791.1	148.539	5020.62	76.8	2595.84	75.9	2565.42
2020.01	76.6	33.9	2596.74	527.874	17894.9	151.473	5134.93	76.1	2579.79	79.7	2701.83
2020.02	77.3	34	2628.2	528.434	17966.7	157.29	5347.86	76.2	2590.8	81.6	2774.4
2020.03	75.8	34.1	2584.78	528.97	18037.9	173.385	5912.44	76.5	2608.65	81.2	2768.92
2020.04	66.5	34.2	2274.3	527.362	18035.8	187.006	6395.6	76.4	2612.88	65.6	2243.52
2020.05	71	34.3	2435.3	526.085	18044.7	198.317	6802.28	73	2503.9	69.8	2394.14
2020.06	72.5	34.4	2494	528.134	18167.8	184.285	6339.39	75.2	2586.88	75.9	2610.96
2020.07	76.5	34.5	2639.25	529.429	18265.3	188.107	6489.68	75.3	2597.85	82.5	2846.25
2020.08	79.1	34.6	2736.86	533.554	18461	197.061	6818.31	76.4	2643.44	85.2	2947.92
2020.09	80.3	34.7	2786.41	539.53	18721.7	194.905	6763.22	77	2671.9	87.5	3036.25
2020.10	81.3	34.8	2829.24	545.957	18999.3	202.614	7050.98	77.6	2700.48	89.2	3104.16
2020.11	80.6	34.9	2812.94	551.59	19250.5	194.973	6804.57	78.2	2729.18	87.8	3064.22
2020.12	78.4	35	2744	555.921	19457.2	185.657	6497.98	78.4	2744	83.7	2929.5
2021.01	79	35.1	2772.9	560.716	19681.1	194.931	6842.09	79.3	2783.43	83.4	2927.34
2021.02	78.9	35.2	2777.28	561.979	19781.7	195.846	6893.79	79.6	2801.92	85.1	2995.52
2021.03	80.8	35.3	2852.24	565.962	19978.5	200.872	7090.79	79.4	2802.82	89.6	3162.88
2021.04	80	35.4	2832	568.444	20122.9	197.867	7004.48	80	2832	88.9	3147.06
2021.05	80.6	35.5	2861.3	570.779	20262.7	188.393	6687.94	82	2911	89.1	3163.05
2021.06	81.4	35.6	2897.84	575.378	20483.5	178.023	6337.6	81	2883.6	88.5	3150.6
2021.07	82.6	35.7	2948.82	581.272	20751.4	179.143	6395.39	81.6	2913.12	90	3213
2021.08	83.2	35.8	2978.56	589.62	21108.4	180.816	6473.22	81.4	2914.12	91.4	3272.12
2021.09	82.7	35.9	2968.93	596.263	21405.8	179.97	6460.91	81.3	2918.67	91	3266.9
2021.10	82.6	36	2973.6	602.198	21679.1	187.936	6765.68	81.1	2919.6	90.2	3247.2
2021.11	81.4	36.1	2938.54	606.53	21895.7	187.271	6760.49	81.1	2927.71	89.9	3245.39
2021.12	77.8	36.2	2816.36	610.004	22082.2	188.829	6835.61	81	2932.2	84.7	3066.14
2022.01	78.2	36.3	2838.66	614.524	22307.2	185.33	6727.5	80.7	2929.41	84.4	3063.72
2022.02	79.6	36.4	2897.44	620.058	22570.1	173.896	6329.8	80.8	2941.12	87.6	3188.64
2022.03	81.6	36.5	2978.4	628.008	22922.3	163.796	5978.57	81.1	2960.15	93.2	3401.8
2022.04	80.6	36.6	2949.96	638.152	23356.4	154.149	5641.87	81	2964.6	88.4	3235.44
2022.05	81.1	36.7	2976.37	640.843	23518.9	156.267	5734.98	80.8	2965.36	91.8	3369.06
2022.06	80.7	36.8	2969.76	642.632	23648.9	157.898	5810.66	80.7	2969.76	91.4	3363.52
2022.07	81.2	36.9	2996.28	643.657	23750.9	168.564	6220.03	80.5	2970.45	91.4	3372.66
2022.08	81.8	37	3026.6	644.414	23843.3	159.966	5918.73	80.4	2974.8	97.7	3614.9
2022.09	81.6	37.1	3027.36	645.17	23935.8	159.739	5926.33	80.1	2971.71	93.8	3479.98
2022.10	81.2	37.2	3020.64	648.09	24108.9	157.674	5865.46	80.1	2979.72	92.3	3433.56
2022.11	80.9	37.3	3017.57	651.155	24288.1	161.764	6033.79	79.6	2969.08	91.1	3398.03
2022.12	77.3	37.4	2891.02	654.643	24483.6	162.922	6093.29	79.9	2988.26	85	3179
2023.01	76.7	37.5	2876.25	658.741	24702.8	164.086	6153.21	79.5	2981.25	86	3225
2023.02	77.4	37.6	2910.24	661.579	24875.4	158.878	5973.83	79.3	2981.68	86.9	3267.44
2023.03	79.1	37.7	2982.07	664.135	25037.9	161.385	6084.2	78.9	2974.53	92.9	3502.33
2023.04	78.3	37.8	2959.74	667	25212.6	154.664	5846.31	79	2986.2	88.3	3337.74
2023.05	79.3	37.9	3005.47	668.337	25330	150.753	5713.55	78.4	2971.36	92.8	3517.12
2023.06	78	38	2964	668.106	25388	146.787	5577.91	79	3002	91.7	3484.6
2023.07	78.1	38.1	2975.61	667.19	25420	147.02	5601.45	78.5	2990.85	90.9	3463.29
2023.08	79.8	38.2	3048.36	665.864	25436	148.428	5669.95	78.4	2994.88	94.7	3617.54
2023.09	79.6	38.3	3048.68	667.798	25576.6	147.984	5667.79	78.6	3010.38	90.6	3469.98
2023.10	80.7	38.4	3098.88	669.789	25719.9	151.103	5802.34	78.5	3014.4	91.8	3525.12
2023.11	79	38.5	3041.5	672.694	25898.7	148.897	5732.54	78.8	3033.8	90.2	3472.7
2023.12	76.8	38.6	2964.48	675.268	26065.3	149.313	5763.49	78.5	3030.1	83.3	3215.38
2024.01	76.5	38.7	2960.55	678.343	26251.9	146.342	5663.42	78.7	3045.69	86.3	3339.81
2024.02	78.2	38.8	3034.16	681.45	26440.2	147.258	5713.61	78.7	3053.56	90.2	3499.76
2024.03	78.8	38.9	3065.32	683.223	26577.4	146.796	5710.35	79	3073.1	92.3	3590.47
							0	78.7	0	92.3	0

## Sheet: data
time	pt	ct	yt	xt	ht
1991.12	13.717	0.00713319	28.3447	62.3041	22.6212
1992.01	20.8421	0.01347	42.0847	81.326	35.1815
1992.02	28.1625	0.0218339	55.3792	109.39	47.2061
1992.03	35.3449	0.0332258	69.3243	173.319	60.0529
1992.04	42.7686	0.0489336	83.898	211.876	70.8559
1992.05	50.6814	0.0699513	95.1096	250.51	84.5313
1992.06	58.2884	0.0978919	109.427	298.187	96.9752
1992.07	66.2906	0.133365	125.534	511.901	113.243
1992.08	73.2473	0.182503	140.693	379.332	121.526
1992.09	80.7872	0.249758	155.058	502.687	132.123
1992.10	89.977	0.344556	165.108	499.897	144.492
1992.11	96.2363	0.454978	179.573	661.378	153.577
1992.12	99.4354	0.613891	190.079	389.563	151.428
1993.01	109.031	0.838093	200.463	595.123	164.891
1993.02	116.222	1.11835	217.793	683.15	172.481
1993.03	128.103	1.48721	229.354	713.678	205.362
1993.04	134.567	2.02726	247.208	884.485	208.119
1993.05	143.88	2.76345	266.184	849.112	227.197
1993.06	151.989	3.79698	277.612	1001.31	239.942
1993.07	159.044	5.21836	287.239	759.475	258.341
1993.08	167.003	7.32395	300.389	864.639	268.99
1993.09	174.433	10.2694	316.707	916.149	272.675
1993.10	184.335	14.4911	334.397	1085.7	282.844
1993.11	192.583	20.5049	344.444	1135.7	292.035
1993.12	193.157	29.5395	352.424	747.415	290.001
1994.01	202.68	43.0379	359.376	846.953	295.575
1994.02	207.96	61.6768	376.828	1075.76	301.972
1994.03	222.034	90.6706	385.02	1208.72	350.512
1994.04	223.384	137.15	403.791	1179.12	339.186
1994.05	234.416	205.638	422.367	1511.75	373.958
1994.06	242.974	320	429.761	1267.05	375.046
1994.07	251.763	352.935	468.186	1418.43	385.044
1994.08	267.473	370.721	458.226	1449.18	415.968
1994.09	277.573	384.754	451.222	1511.88	415.046
1994.10	287.982	408.292	446.119	1413.46	427.874
1994.11	297.617	432.306	442.778	1692.84	445.304
1994.12	299.819	449.54	447.239	1231.44	450.558
1995.01	309.873	465.061	445.946	2107.78	458.678
1995.02	314.442	483.282	454.302	2473.45	462.207
1995.03	333.716	504.875	496.633	2009.93	520.881
1995.04	328.168	530.843	518.156	2825.1	495.64
1995.05	339.625	554.188	513.85	2429.02	543.142
1995.06	342.051	582.16	526.015	2278.16	533.483
1995.07	346.197	617.54	534.623	3399.68	531.894
1995.08	357.15	640.29	540.442	3013.43	551.888
1995.09	359.687	659.051	548.648	2561.35	522.656
1995.10	373.762	683.035	561.136	2229.36	542.144
1995.11	380.608	705.423	563.366	3216.6	542.223
1995.12	377.987	728.529	566.661	2635.79	511.012
1996.01	385.588	756.624	583.454	2387.69	527.306
1996.02	397.391	774.545	596.344	4081.59	534.521
1996.03	413.062	791.256	610.494	2945.56	570.337
1996.04	416.373	819.246	618.151	3101.85	575.944
1996.05	431.069	845.598	622.989	3265.28	603.718
1996.06	434.141	873.112	628.888	2583.96	582.8
1996.07	449.37	900.346	639.326	4110.88	628.837
1996.08	459.006	919.256	656.327	3146.66	637.005
1996.09	468.286	935.76	670.272	2335.26	630.741
1996.10	479.536	957.14	680.784	2825.8	654.864
1996.11	488.16	976.4	696.774	3278.67	646.602
1996.12	483.378	994.094	705.324	4202.45	608.179
1997.01	491	1022.55	625.827	2417.8	634.253
1997.02	491.091	1038.89	626.467	2961.51	619.19
1997.03	508.759	1057.34	634.263	2917.86	666.348
1997.04	521.263	1080.47	642.313	2528.53	685.675
1997.05	529.714	1102.88	660.906	2388	693.551
1997.06	536.697	1135.23	672.991	3209.95	713.418
1997.07	549.22	1153.19	678.51	2861.74	737.712
1997.08	554.685	1161.02	685.134	2890.46	733.647
1997.09	569.845	1177.72	703.8	3915.45	752.065
1997.10	577.67	1196.93	719.699	2750.73	779.466
1997.11	579.969	1219.99	731.53	4675.51	734.228
1997.12	559.861	1243.75	724.768	2538.68	678.655
1998.01	580.524	1263.59	722.068	2968.1	689.701
1998.02	588.023	1278.38	739.45	2839.47	691.695
1998.03	607.076	1292.23	745.549	3281.9	764.197
1998.04	610.503	1317.12	761.016	3875.19	746.158
1998.05	626.656	1340.95	772.91	3910.69	772.375
1998.06	631.865	1360.5	777.535	3598.38	784.576
1998.07	644.036	1366.9	794.527	3934.33	805.24
1998.08	651.826	1369.94	815.15	4301.41	804.72
1998.09	658.152	1377.49	855.062	5169.27	804.584
1998.10	662.09	1394.37	895.656	3996.39	804.223
1998.11	661.102	1404.76	906.097	7003.52	782.573
1998.12	633.49	1419.58	928.597	3977.46	717.517
1999.01	642.212	1443.27	1159.6	4910.51	714.089
1999.02	659.573	1480.44	1453.32	7183.32	703.067
1999.03	693.868	1505.65	1424.12	6193.62	796.426
1999.04	700.106	1529.72	1280.21	7998.84	763.451
1999.05	729.844	1541	1281.54	8158.91	797.061
1999.06	723.742	1556.68	1342.01	8380.48	809.452
1999.07	729.166	1590.76	1369.93	8397.37	829.82
1999.08	742.348	1619.76	1458.61	8336.73	846.039
1999.09	751.432	1651.89	1485.6	8121.28	843.462
1999.10	765.847	1688.14	1557.54	8390.18	847.985
1999.11	778.737	1730.97	1512.73	10371.3	858.442
1999.12	770.693	1757.38	1444.6	7875.58	819.565
2000.01	776.24	1785.43	1422.77	7433.44	819.462
2000.02	802.825	1799.32	1398.87	8984.27	873.092
2000.03	812.42	1821.49	1384	8742.23	910.79
2000.04	814.531	1841.18	1408.09	9861.18	889.366
2000.05	833.385	1859.79	1444.45	10113.7	953.809
2000.06	836.942	1881.23	1463.77	10122.1	956.006
2000.07	849.993	1925.91	1443.85	12116.7	967.348
2000.08	867.479	1974.39	1431.75	12678.4	1014.57
2000.09	868.973	1998.39	1449.06	10465.3	976.468
2000.10	884.934	2017.27	1480.79	12160	1006.66
2000.11	895.952	2034.93	1544.19	16691.2	1001.59
2000.12	879.542	2058.94	1590.31	8241.52	954.022
2001.01	891.997	2085.55	1604.96	9742.21	983.401
2001.02	900.749	2106.66	1643.91	12269.1	979.305
2001.03	925.282	2136.31	1708.91	11014.5	1077.97
2001.04	923.748	2168.36	1787.07	10961.8	1037.55
2001.05	940.735	2191.1	1874.52	14045.5	1113.29
2001.06	936.271	2228.94	1926.78	10524.8	1082.49
2001.07	937.792	2275.35	1989.8	13393.4	1101.79
2001.08	952.764	2321.19	2066.16	13290.1	1130.07
2001.09	955.267	2348.35	2220.78	14028.9	1075.04
2001.10	968.677	2385.61	2258.83	13022.7	1133.28
2001.11	969.194	2420.17	2071.5	17917.7	1097.29
2001.12	935.395	2446.27	1927.09	9886.47	1020.62
2002.01	973.224	2480.38	1924.78	10907.5	1080.63
2002.02	984.282	2507.04	1961.28	19428.1	1069.5
2002.03	1015.96	2529.03	1919.51	13660.8	1145.38
2002.04	1030.03	2550.79	1914.24	15281	1198.56
2002.05	1032.61	2572.58	2086.95	17393	1207.79
2002.06	1032.55	2600.87	2312.47	14349.7	1189.09
2002.07	1050.87	2638.76	2515.16	17513.7	1245.28
2002.08	1066.77	2686.07	2648.51	22573.3	1253.56
2002.09	1069.02	2727.3	2843.95	18837.5	1228.56
2002.10	1089.11	2783.3	3211.75	22110.8	1292.51
2002.11	1082.46	2878.7	2971.3	23957.5	1247.98
2002.12	1066.84	2953.42	2976.61	15810.2	1160.6
2003.01	1073.25	3040.62	2814.54	17184.4	1196.1
2003.02	1077.12	3112.46	2932.8	21396.5	1198.16
2003.03	1093.26	3156.36	2807.57	17953.8	1237.11
2003.04	1094.34	3197.52	2533.51	19706.7	1262.7
2003.05	1114.78	3230.67	2451.58	24644.3	1334.4
2003.06	1114.4	3248.71	2418.15	20456.3	1299.2
2003.07	1116.72	3269.3	2414.9	21228.7	1362.06
2003.08	1134.58	3313.22	2516.26	24979.8	1339.06
2003.09	1152.58	3364.58	2472.18	21009.4	1391.39
2003.10	1162.08	3409.46	2469.12	20331.2	1442.88
2003.11	1162.9	3442.4	2529.36	28129.6	1370.25
2003.12	1146.1	3480.7	2594.38	10610.7	1271.66
2004.01	1159.83	3527.32	2563.62	12093.2	1293.6
2004.02	1170.68	3558.07	2650.54	15470.9	1299.44
2004.03	1211.37	3586.4	2612.34	12150.3	1452.75
2004.04	1216.5	3620.94	2610.16	10982.5	1399.5
2004.05	1232.16	3665.86	2781.71	17672.6	1478.29
2004.06	1252.48	3724.09	2829.69	11407.7	1512.4
2004.07	1268.37	3770.7	2758.1	12914.5	1557.54
2004.08	1285.9	3832.92	2733.23	17055.6	1603.14
2004.09	1298.9	3865.91	2658.55	13592.8	1596.5
2004.10	1307.28	3914.98	2668.89	14363.1	1603.68
2004.11	1303.1	3962.14	2660.8	21591.3	1607.68
2004.12	1284.54	4014.09	2627.55	11576.9	1508.9
2005.01	1287.9	4062.12	2588.36	11590.3	1448.49
2005.02	1297.6	4102.38	2510.39	20013.4	1470.4
2005.03	1329.86	4160.63	2628.37	16135.1	1613.22
2005.04	1326.78	4221.22	2492.33	18103.5	1621.62
2005.05	1339.86	4262.15	2357.52	19929.5	1691.94
2005.06	1351.36	4279.72	2306.86	19606.1	1715.44
2005.07	1351.35	4318.73	2281.96	19337.5	1699.5
2005.08	1372.82	4336.21	2316.91	21948.2	1769.56
2005.09	1366.06	4381.53	2277.03	21436.5	1711.75
2005.10	1387.68	4435.54	2227.76	22768.4	1715.28
2005.11	1397.63	4474.88	2167.15	30945.4	1708.59
2005.12	1365.1	4514.41	2255.45	13166.1	1589.5
2006.01	1359.45	4563.67	2276.15	18680	1566.36
2006.02	1381.16	4588.98	2168.45	23262.5	1582.4
2006.03	1406.49	4622.12	2170.12	20875.8	1742.11
2006.04	1393.74	4649.31	2181.17	24608.4	1659.96
2006.05	1449	4665.74	2279.05	24439.1	1813
2006.06	1448.48	4677.85	2349.84	20134.4	1793.44
2006.07	1449.63	4714.45	2311.49	32189.3	1816.02
2006.08	1477.4	4746.8	2309.72	30433.6	1906.38
2006.09	1485.7	4785.3	2328.22	29048.1	1841.91
2006.10	1499.4	4830.61	2304.74	28118.8	1899
2006.11	1504.11	4877.73	2339.77	35738.3	1867.92
2006.12	1468.74	4955.77	2360.56	19510.3	1701.7
2007.01	1469.49	5016.13	2337.54	30421.4	1731.18
2007.02	1484.88	5060.38	2307.96	30438.9	1746.16
2007.03	1526.25	5093.58	2322.17	27151.7	1899.95
2007.04	1517.76	5137.85	2294.46	28022.7	1874.88
2007.05	1559.58	5184.24	2259.51	28457.9	2015.86
2007.06	1556.64	5240.48	2209.62	26985.3	1981.52
2007.07	1570.59	5282.84	2183.39	33992.6	2031.75
2007.08	1603.6	5314.44	2277.77	29809.7	2110.9
2007.09	1600.58	5354.98	2236.76	31857.6	2030.33
2007.10	1632	5387.36	2163.1	34029.6	2150.4
2007.11	1636.64	5440.96	2162.61	31404.3	2084.4
2007.12	1592.74	5514	2174.39	16377.2	1901.2
2008.01	1606.8	5571.22	2181.6	19209	1981.2
2008.02	1620.92	5610.42	2151.81	24033.1	2018.8
2008.03	1639.04	5656.71	2187.62	24454.1	2109.87
2008.04	1651.32	5715.99	2182.95	26919.6	2193.84
2008.05	1671.6	5815.44	2133.63	23623.3	2218.85
2008.06	1682	5900.56	2081.63	29286	2256
2008.07	1702.47	5956.78	2066.02	28376.4	2331.6
2008.08	1704.88	6009.13	2055.37	24352.2	2329.06
2008.09	1727.53	6061.79	2255.69	33276.3	2375.1
2008.10	1734	6121.98	2589.76	30355.2	2417.4
2008.11	1699.45	6175.86	2625.91	43539	2250.9
2008.12	1608.86	6215.93	2823.3	20341.7	1928.16
2009.01	1593.9	6275.13	2706.22	22764.1	1927.17
2009.02	1605.76	6322.63	2672.76	25704.7	1957.28
2009.03	1649.01	6378.5	2693.51	26618.4	2087.91
2009.04	1669.5	6429.01	2604.64	28190.3	2062.2
2009.05	1702.77	6481.13	2482.66	25634.5	2139.54
2009.06	1706.6	6520.02	2393.66	24297.3	2164.52
2009.07	1731.69	6572.48	2376.68	22748.1	2240.76
2009.08	1752.66	6634.75	2301.06	25733.1	2225.6
2009.09	1775.9	6676.54	2300.7	25007.1	2255.35
2009.10	1807.92	6724.61	2230.13	27138.7	2324.16
2009.11	1807.61	6775.05	2235.62	34098.4	2289.35
2009.12	1767.98	6818.2	2261.36	15656.4	2160.38
2010.01	1747.62	6940.95	2285.66	19997.6	2119.92
2010.02	1755.6	7024.34	2330.37	26697.5	2186.8
2010.03	1829.88	7079.93	2259.78	23637.5	2446.47
2010.04	1855.92	7139.79	2219.87	20437.3	2386.5
2010.05	1882.12	7187.68	2233.48	29591.9	2495.37
2010.06	1879.36	7222.87	2216.96	26185	2488.64
2010.07	1896.75	7267.55	2228.26	19708.9	2565
2010.08	1916.48	7312.19	2249.83	24373.3	2612.56
2010.09	1918.15	7383.56	2219.19	25265.7	2571.91
2010.10	1938	7493.01	2230.74	26815.5	2583.24
2010.11	1946.5	7579.69	2248.67	40471	2585.41
2010.12	1879.1	7653.81	2206.87	17018.1	2364.4
2011.01	1884.96	7775.17	2196.91	23921.9	2342.34
2011.02	1909.36	7855.4	2217.38	31556	2470.8
2011.03	1940.89	7916.78	2230.57	22473.8	2586.3
2011.04	1939.86	8006.51	2165.01	28576.5	2534.22
2011.05	1974	8065.91	2201.97	31985.1	2707.2
2011.06	1972.96	8101.22	2177.24	23717.3	2645.56
2011.07	1981.32	8160.29	2166.34	36472.3	2694.69
2011.08	2013.48	8226.98	2220.87	29596.4	2801.26
2011.09	2007.6	8282.18	2393.39	28086	2700.7
2011.10	2020.8	8348.86	2418.92	27324.6	2683.2
2011.11	2017.17	8434.11	2428.51	37830.8	2658.23
2011.12	1945.68	8520.76	2466.75	17741.8	2473.24
2012.01	1917.27	8612.41	2414.83	25328.4	2454.3
2012.02	1973.96	8642.12	2353.82	35711.7	2532.72
2012.03	2011.45	8690.27	2465.69	30462.1	2726.85
2012.04	2004.9	8766.48	2543.92	35214.3	2607.6
2012.05	2042.69	8832.66	2683.84	35408.9	2771.34
2012.06	2033.6	8888.64	2738.7	32773.7	2680.88
2012.07	2056.74	8936.47	2710	37388.4	2763.9
2012.08	2082.5	8996.38	2736.11	33633.3	2870
2012.09	2088.32	9081.77	2776.99	34094.6	2705.78
2012.10	2116.8	9191.08	2791.82	35016.4	2862.72
2012.11	2115.08	9289.97	2826.63	39021.6	2777.94
2012.12	2049.78	9399.29	2856.04	26506.7	2509.52
2013.01	2085.9	9544.66	2790.36	27581.6	2611.2
2013.02	2081.28	9603.29	2715.84	38644.4	2600.96
2013.03	2112.54	9623.96	2698.97	38447	2773.03
2013.04	2143.98	9688.02	2724.4	28411.2	2889.6
2013.05	2149.7	9735.04	2759.59	40891.9	2872.31
2013.06	2139.8	9803.59	2950.11	27850	2813.2
2013.07	2163.69	9828.38	3067.25	35548.5	2910.15
2013.08	2182.46	9888.19	3217.33	28863.9	2968.46
2013.09	2182.9	9950.7	3136.12	35772.9	2882.48
2013.10	2217.6	10036.7	3047.93	32075.1	3025.44
2013.11	2204.8	10121.2	3175.71	39646.2	2901.75
2013.12	2122.68	10225.2	3245.83	24464.3	2609.46
2014.01	2157.36	10360	3289.2	21498	2707.38
2014.02	2181.52	10452.9	3291.19	26368	2787.2
2014.03	2173.52	10569.5	3199.65	32161.2	2843.33
2014.04	2189.7	10665.5	3065.55	33567.7	2864.7
2014.05	2205.94	10731.8	3044.45	30217.5	2934.93
2014.06	2176	10775.7	3062.92	31522.1	2760.8
2014.07	2233.14	10832.9	3067.72	29168	2948.4
2014.08	2241.32	10909.2	3114.19	27662.6	2909.88
2014.09	2263.25	10971.6	3172.25	29777.1	2926
2014.10	2279.76	11052.4	3307.77	34263.2	2989.08
2014.11	2271.4	11169.1	3393.92	38186.6	2828.17
2014.12	2187.86	11242.6	3464.05	20568.7	2515.9
2015.01	2220.84	11466	3359.29	19285.2	2572.38
2015.02	2206.4	11647.5	3552.58	20889.7	2598.4
2015.03	2264.86	11770.5	3865.45	13383.1	2776.28
2015.04	2270.1	11942.5	3749.52	11728.1	2701.56
2015.05	2258.34	12058.6	3777.72	17207.8	2756.42
2015.06	2243.6	12157.6	3814.45	21226.7	2734.92
2015.07	2245.8	12303.6	3915.58	17832.6	2738.85
2015.08	2239.38	12416.4	4237.58	27030.2	2717
2015.09	2247.21	12542.6	4697.9	30013.3	2674.84
2015.10	2278.08	12696.9	4664.84	26216.8	2712.96
2015.11	2262.87	12875.7	4441.22	38943.7	2601
2015.12	2192.4	13026.2	4516.22	18475.1	2314.2
2016.01	2211.6	13249.6	4629.8	25506.5	2357.1
2016.02	2233.8	13413.4	4568.74	28159.5	2435.28
2016.03	2267.82	13590.3	4296.73	25138.8	2598.91
2016.04	2272.91	13699.3	4167.85	30111.1	2575.44
2016.05	2282.71	13824.1	4093.42	32638.6	2604.85
2016.06	2287.78	13960.9	3948.95	27871.4	2634.4
2016.07	2276.8	14056.7	3752.01	34579.4	2643.3
2016.08	2313.97	14118.9	3706.91	34734.3	2682
2016.09	2315.16	14146.6	3772.16	31657.1	2625.22
2016.10	2325	14232.8	3671.48	34169.7	2595
2016.11	2319.51	14301.8	3778.54	48647.1	2570.54
2016.12	2258.36	14452.2	3755.78	21786.4	2388.82
2017.01	2296.44	14546.9	3611.36	29241	2390.67
2017.02	2283.65	14582.9	3546.17	37806.3	2432
2017.03	2340.57	14650.7	3576.59	34616.3	2619.95
2017.04	2332.03	14788	3617.52	38724.9	2524.5
2017.05	2388.77	14829.1	3720.46	43364.8	2692.39
2017.06	2373.45	14885	3874.33	36316.2	2642.64
2017.07	2400.31	14931.4	3810.88	45851.3	2660.49
2017.08	2434.74	14994.2	3814.28	40881.4	2762.1
2017.09	2436.06	15045.4	3845.83	42080.5	2680.82
2017.10	2467.61	15142.4	3884.61	43367.7	2717.52
2017.11	2467.69	15234.8	3976.85	61239.4	2679.28
2017.12	2374.78	15367.3	4042.34	33556.4	2471.18
2018.01	2407.86	15487.6	4041.18	35368.9	2526.3
2018.02	2417.08	15472	4143.94	44417.9	2546.96
2018.03	2474.18	15521.5	4190.99	42544	2700.84
2018.04	2483.58	15566.4	4368.47	48439.2	2728.44
2018.05	2437.16	15645.8	4571.74	64499.9	2772.11
2018.06	2475.2	15853.4	4651.21	43107	2755.2
2018.07	2505.73	15939.2	4686.14	52870.9	2792.7
2018.08	2548.63	16054.7	4796.32	50600	2881.9
2018.09	2525.86	16166.9	5024.79	61455	2735.81
2018.10	2553.12	16294.9	4556.4	45548.4	2857.68
2018.11	2538.25	16370.4	4595.43	61022.9	2772.25
2018.12	2448.26	16436.2	4731.67	39930.7	2513.46
2019.01	2485.2	16582	4596.29	33636.5	2622.54
2019.02	2499.36	16723.1	4617.44	44118.4	2715.84
2019.03	2536.59	16859.7	4751.35	50181.4	2747.15
2019.04	2564.1	16959.5	4804.75	46603.2	2824.8
2019.05	2601.66	17008	4889.75	46441.8	2909.49
2019.06	2569.68	17085.7	4735.32	2589.6	2758.92
2019.07	2600.73	17161.9	4670.79	2590.74	2877.12
2019.08	2625.24	17270.2	4911.41	2581.82	2929.18
2019.09	2629.75	17322.2	5043.2	2576.15	2844.15
2019.10	2661.12	17402.5	5056.02	2580.48	2950.08
2019.11	2665.67	17573.3	5140.22	2581.42	2847.65
2019.12	2548.52	17791.1	5020.62	2595.84	2565.42
2020.01	2596.74	17894.9	5134.93	2579.79	2701.83
2020.02	2628.2	17966.7	5347.86	2590.8	2774.4
2020.03	2584.78	18037.9	5912.44	2608.65	2768.92
2020.04	2274.3	18035.8	6395.6	2612.88	2243.52
2020.05	2435.3	18044.7	6802.28	2503.9	2394.14
2020.06	2494	18167.8	6339.39	2586.88	2610.96
2020.07	2639.25	18265.3	6489.68	2597.85	2846.25
2020.08	2736.86	18461	6818.31	2643.44	2947.92
2020.09	2786.41	18721.7	6763.22	2671.9	3036.25
2020.10	2829.24	18999.3	7050.98	2700.48	3104.16
2020.11	2812.94	19250.5	6804.57	2729.18	3064.22
2020.12	2744	19457.2	6497.98	2744	2929.5
2021.01	2772.9	19681.1	6842.09	2783.43	2927.34
2021.02	2777.28	19781.7	6893.79	2801.92	2995.52
2021.03	2852.24	19978.5	7090.79	2802.82	3162.88
2021.04	2832	20122.9	7004.48	2832	3147.06
2021.05	2861.3	20262.7	6687.94	2911	3163.05
2021.06	2897.84	20483.5	6337.6	2883.6	3150.6
2021.07	2948.82	20751.4	6395.39	2913.12	3213
2021.08	2978.56	21108.4	6473.22	2914.12	3272.12
2021.09	2968.93	21405.8	6460.91	2918.67	3266.9
2021.10	2973.6	21679.1	6765.68	2919.6	3247.2
2021.11	2938.54	21895.7	6760.49	2927.71	3245.39
2021.12	2816.36	22082.2	6835.61	2932.2	3066.14
2022.01	2838.66	22307.2	6727.5	2929.41	3063.72
2022.02	2897.44	22570.1	6329.8	2941.12	3188.64
2022.03	2978.4	22922.3	5978.57	2960.15	3401.8
2022.04	2949.96	23356.4	5641.87	2964.6	3235.44
2022.05	2976.37	23518.9	5734.98	2965.36	3369.06
2022.06	2969.76	23648.9	5810.66	2969.76	3363.52
2022.07	2996.28	23750.9	6220.03	2970.45	3372.66
2022.08	3026.6	23843.3	5918.73	2974.8	3614.9
2022.09	3027.36	23935.8	5926.33	2971.71	3479.98
2022.10	3020.64	24108.9	5865.46	2979.72	3433.56
2022.11	3017.57	24288.1	6033.79	2969.08	3398.03
2022.12	2891.02	24483.6	6093.29	2988.26	3179
2023.01	2876.25	24702.8	6153.21	2981.25	3225
2023.02	2910.24	24875.4	5973.83	2981.68	3267.44
2023.03	2982.07	25037.9	6084.2	2974.53	3502.33
2023.04	2959.74	25212.6	5846.31	2986.2	3337.74
2023.05	3005.47	25330	5713.55	2971.36	3517.12
2023.06	2964	25388	5577.91	3002	3484.6
2023.07	2975.61	25420	5601.45	2990.85	3463.29
2023.08	3048.36	25436	5669.95	2994.88	3617.54
2023.09	3048.68	25576.6	5667.79	3010.38	3469.98
2023.10	3098.88	25719.9	5802.34	3014.4	3525.12
2023.11	3041.5	25898.7	5732.54	3033.8	3472.7
2023.12	2964.48	26065.3	5763.49	3030.1	3215.38
2024.01	2960.55	26251.9	5663.42	3045.69	3339.81
2024.02	3034.16	26440.2	5713.61	3053.56	3499.76
2024.03	3065.32	26577.4	5710.35	3073.1	3590.47
